# Supplementary material for: Diverse Partners of the Partitioning ParB Protein in Pseudomonas aeruginosa
Source: Microbiol Spectr. 2023 Jan 9;11(1):e04289-22. doi: 10.1128/spectrum.04289-22 (PMC9927451; doi:10.1128/spectrum.04289-22)
Supplement: Supplemental file 1 — Table S1. Download spectrum.04289-22-s0001.xlsx, XLSX file, 0.06 MB [file spectrum.04289-22-s0001.xlsx]

## Sheet: Table_S1
Table S1 Identification of ParB interacting proteins using co-immunoprecipitation and mass-spectrometry analysis. P. aeruginosa cells producing FLAG-ParB and a WT ( control ) strains were used together with α-FLAG antibodies. Recovered proteins were identified using mass-spec. Data represent number of peptides and Mascot scores for individual samples. Proteins with a Mascot score of 100 in at lea…
							Sample
							FLAG_ParB rep (1)					FLAG_ParB rep (2)					FLAG_ParB rep (3)					Control rep (1,2)					Control rep (3)					Cumulative score
PAO1161_ID	PAO1_ID	Name	Product	NCBI_Accession	Mass	Interaction in BACTH analysis with full length protein	Score	Significant matches	Significant sequences	emPAI	Coverage	Score	Significant matches	Significant sequences	emPAI	Coverage	Score	Significant matches	Significant sequences	emPAI	Coverage	Score	Significant matches	Significant sequences	emPAI	Coverage	Score	Significant matches	Significant sequences	emPAI	Coverage	FLAG-ParB	Control	Ratio
D3C65_00755	PA0140	AhpF	alkyl hydroperoxide reductase subunit F	gi|489174296	56088		86	2	2	0.16	0.06	162	3	3	0.25	0.09																248	0
D3C65_02045	PA0387		conserved hypothetical protein	gi|489174999	21343		64	1	1	0.22	0.12	215	3	2	0.48	0.21																279	0
D3C65_02695	PA0510	NirE	uroporphyrinogen-III C-methyltransferase	gi|553756830	29978		169	2	2	0.32	0.14																					169	0
D3C65_22010	PA0794		probable aconitate hydratase	gi|489176104	95260		65	2	2	0.09	0.03	216	3	3	0.14	0.08																281	0
D3C65_21480	PA0896	AruF	subunit I of arginine N2-succinyltransferase = ornithine N2-succinyltransferase	gi|61680712	37260		162	1	1	0.12	0.05	61	2	2	0.25	0.12																223	0
D3C65_20540	PA1069		hypothetical protein	gi|489172561	86599		242	3	3	0.16	0.07	232	5	5	0.28	0.11																474	0
D3C65_18500	PA1458		probable two-component sensor	gi|451759082	42089		81	1	1	0.11	0.08	239	3	2	0.22	0.13																320	0
D3C65_18480	PA1462		probable plasmid partitioning protein	gi|489173549	28390	No [Fig. 4F]	113	1	1	0.16	0.08	151	2	2	0.34	0.13																264	0
D3C65_18175	PA1520		probable transcriptional regulator	gi|489173800	28686		129	1	1	0.16	0.08	181	3	3	0.55	0.16																310	0
D3C65_18140	PA1527	SMC	chromosome segregation protein SMC	gi|489173811	131801	No	393	11	10	0.38	0.12																					393	0
D3C65_16570	PA1821		probable enoyl-CoA hydratase/isomerase	gi|489178463	30141		174	3	3	0.52	0.13	191	4	4	0.74	0.16																365	0
D3C65_16155	PA1900	PhzB2	probable phenazine biosynthesis protein	gi|218681990	19183		152	4	3	0.91	0.2	226	6	4	1.38	0.2																378	0
D3C65_10570	PA2945		conserved hypothetical protein	gi|404536349	41596		112	1	1	0.11	0.08	194	3	3	0.35	0.14																306	0
D3C65_10330	PA2990		probable phosphodiesterase	gi|489181719	27185							161	1	1	0.17	0.1																161	0
D3C65_10270	PA3002	Mfd	transcription-repair coupling protein	gi|354830861	129280							177	3	3	0.1	0.05																177	0
D3C65_09925	PA3067		probable transcriptional regulator	gi|116667798	16362		165	2	2	0.66	0.2																					165	0
D3C65_09355	PA3173		probable short-chain dehydrogenase	gi|489181999	26334		142	2	2	0.37	0.13	177	2	2	0.37	0.14																319	0
D3C65_09215	PA3197	ScpB	SMC-Scp complex subunit	gi|489182030	36998	No	161	4	4	0.58	0.19																					161	0
D3C65_07445	PA3533	GrxD	Grx4 family monothiol glutaredoxin	gi|489182636	11949		186	3	3	1.8	0.34	235	3	3	1.8	0.44	73	1	1	0.41	0.12											494	0
D3C65_07250	PA3570	MmsA	methylmalonate-semialdehyde dehydrogenase	gi|489195032	53972		156	1	1	0.08	0.06	148	2	2	0.17	0.06																304	0
D3C65_06845	PA3645	FabZ	(3R)-hydroxymyristoyl-[acyl carrier protein] dehydratase	gi|55670131	19140		84	2	2	0.55	0.14	178	3	3	1.08	0.25																262	0
D3C65_06810	PA3652	UppS	undecaprenyl pyrophosphate synthetase	gi|346055980	27192		174	1	1	0.17	0.14																					174	0
D3C65_06635	PA3687	Ppc	phosphoenolpyruvate carboxylase	gi|552716704	127564		196	6	6	0.22	0.07	325	9	7	0.26	0.09																521	0
D3C65_06385	PA3736	Hom	homoserine dehydrogenase	gi|45329	47029		240	3	3	0.31	0.12	180	4	4	0.44	0.15																420	0
D3C65_05995	PA3810	HscA	heat shock protein	gi|489183383	66647		98	3	3	0.21	0.05	157	3	3	0.21	0.06																255	0
D3C65_05785	PA3849	NdpA	nucleoid-associated protein	gi|489183470	37950	Yes [Fig. 3C]	670	11	11	2.38	0.52	338	4	4	0.64	0.25																1008	0
D3C65_05445	PA3912		U32 family peptidase	gi|489183581	33109		219	3	3	0.46	0.18	255	2	2	0.29	0.18																474	0
D3C65_05370	PA3925		probable acyl-CoA thiolase	gi|489183610	40827		87	1	1	0.11	0.05	175	3	3	0.36	0.14																262	0
D3C65_04875	PA4022	HdhA	hydrazone dehydrogenase	gi|489209371	55344		1015	17	15	2.38	0.48	1260	18	13	2.13	0.5																2275	0
D3C65_03965	PA4199		probable acyl-CoA dehydrogenase	gi|126169005	70414		201	2	2	0.13	0.06	256	4	4	0.27	0.09																457	0
D3C65_25230	PA4645		probable purine/pyrimidine phosphoribosyl transferase	gi|489189966	20855		288	3	3	0.82	0.27	239	3	3	0.82	0.24																527	0
D3C65_25900	PA4748	TpiA	triosephosphate isomerase	gi|489185775	23876		178	2	2	0.42		86	1	1	0.19		55	1	1	0.19												319	0
D3C65_26215	PA4808	SelA	L-seryl-tRNA(ser) selenium transferase	gi|126170394	52621		83	1	1	0.08	0.03	154	2	2	0.17	0.09																237	0
D3C65_26765	PA4916	NrtR	Nudix-related transcriptional regulator	gi|489186160	25583							193	4	4	0.92	0.23																193	0
D3C65_27755	PA5105	HutC	histidine utilization repressor	gi|489186556	27965		166	2	2	0.35	0.2																					166	0
D3C65_28780	PA5298		xanthine phosphoribosyltransferase	gi|489201262	20594		95	2	2	0.5	0.17	156	3	2	0.5	0.21																251	0
D3C65_29095	PA5360	PhoB	two-component response regulator	gi|742304779	25466		190	3	2	0.39																						190	0
D3C65_29190	PA5374	BetI	transcriptional regulator BetI	gi|489187279	21904		80	1	1	0.21	0.09	201	3	2	0.46	0.2																281	0
D3C65_29540	PA5440		probable peptidase	gi|489187459	52237		188	4	4	0.38	0.13	67	1	1	0.08	0.03																255	0
D3C65_29885	PA5506		hypothetical protein	gi|489187607	32238		212	3	3	0.48	0.17	193	4	4	0.68	0.2																405	0
D3C65_30165	PA5562	ParB	chromosome partitioning protein ParB/Spo0J	gi|730612319	31965		5079	113	27	85.39	0.85	17022	373	30	165.43	0.88	513	15	9	2.26	0.41	418	11	10	2.71	0.51	74	1	1	0.14	0.06	22614	492	45.9634
D3C65_30170	PA5563	ParA	chromosome partitioning protein ParA/Soj	gi|489187844	28819		396	7	6	1.76	0.34	125	4	4	0.79	0.19						44	1	1	0.16	0.06						521	44	11.8409
D3C65_03785	PA4234	UvrA	excinuclease ABC subunit A	gi|730679632	105140		355	7	7	0.33	0.12	217	7	7	0.33	0.1						53	1	1	0.04	0.01						572	53	10.7925
D3C65_16945	PA1754	CysB	transcriptional regulator	gi|489178265	36315		296	8	8	1.52	0.3	471	10	8	1.52	0.3						74	2	2	0.26	0.05						767	74	10.3649
D3C65_22090	PA0779	AsrA	aminoglycoside-induced stress response ATP-dependent protease	gi|489176060	88549		574	10	8	0.46	0.18	434	12	12	0.77	0.21						100	1	1	0.05	0.02						1008	100	10.08
D3C65_00380	PA0067	PrlC	oligopeptidase A	gi|489174084	76368		427	9	8	0.64	0.14	375	8	6	0.39	0.12						88	2	2	0.12	0.04						802	88	9.11364
D3C65_06035	PA3802	HisS	histidyl-tRNA synthetase	gi|489183358	47768		245	4	4	0.42	0.16	226	6	5	0.7	0.14						53	1	1	0.09	0.02						471	53	8.88679
D3C65_00020	PA0004	GyrB	DNA gyrase subunit B	gi|489187869	90361		769	15	13	0.84	0.25	332	6	6	0.32	0.09						134	4	4	0.21	0.07						1101	134	8.21642
D3C65_24990	PA4602	GlyA3	serine hydroxymethyltransferase	gi|489203708	45414	Yes [Fig. 3B]	370	8	7	0.91	0.26	436	9	8	1.1	0.31						100	2	2	0.2	0.07						806	100	8.06
D3C65_04310	PA4132		PLP-dependent aminotransferase family protein	gi|489184025	55614		327	8	7	0.7		245	6	6	0.58							71	1	1	0.08							572	71	8.05634
D3C65_23155	PA4366	SodB	superoxide dismutase	gi|489184574	21451		168	3	3	0.79	0.18	320	5	5	1.64	0.46	62	1	1	0.22	0.06	71	1	1	0.22	0.09						550	71	7.74648
D3C65_23655	PA4463	RaiA	ribosome-associated translation inhibitor	gi|489184932	11732		302	6	3	3.04	0.52	442	9	5	10.51	0.74						97	2	2	1	0.39						744	97	7.6701
D3C65_15645	PA1999	DchA	dehydrocarnitine CoA transferase	gi|489179065	25342		110	1	1	0.18	0.06	231	4	4	0.94	0.3						46	1	1	0.18	0.04						341	46	7.41304
D3C65_04680	PA4061		probable thioredoxin	gi|489195965	32086		172	2	2	0.3	0.1	315	3	2	0.3	0.15						66	1	1	0.14	0.04						487	66	7.37879
D3C65_28485	PA5242	Ppk	polyphosphate kinase	gi|13878633	78586		484	10	10	0.71	0.21	512	11	9	0.71	0.19						137	5	5	0.31	0.08						996	137	7.27007
D3C65_02745	PA0520	NirQ	regulatory protein	gi|489204162	29171		188	3	3	0.54	0.18	167	2	2	0.33	0.16						49	1	1	0.15	0.03						355	49	7.2449
D3C65_18105	PA1533		YbaB/EbfC family nucleoid-associated protein	gi|489177722	11869		119	1	1	0.41	0.26	195	3	2	1.82	0.26	192	2	1	1	0.26	74	1	1	0.41	0.26						506	74	6.83784
D3C65_28545	PA5253	AlgP	alginate regulatory protein	gi|150987	34601		112	3	3	0.44	0.07	256	4	3	0.44	0.07						54	1	1	0.13	0.02						368	54	6.81481
D3C65_16535	PA1828		probable short-chain dehydrogenase	gi|489178479	27187		207	5	5	1.16	0.35	323	6	5	1.52	0.27						78	2	2	0.36	0.1						530	78	6.79487
D3C65_05050	PA3987	LeuS	leucyl-tRNA synthetase	gi|489183728	100403		162	4	4	0.18	0.06	388	6	6	0.29	0.12						81	4	4	0.19	0.04						550	81	6.79012
D3C65_27035	PA4967	ParE	topoisomerase IV subunit B	gi|4176381	69478		209	3	2	0.13	0.04	276	6	5	0.35	0.13						72	1	1	0.06	0.02						485	72	6.73611
D3C65_29465	PA5427	AdhA	alcohol dehydrogenase	gi|489187412	36288		367	7	5	0.78	0.27	717	15	10	2.57	0.49	53	1	1	0.12	0.06	169	3	3	0.41	0.14						1137	169	6.72781
D3C65_12275	PA2630		cupin domain-containing protein	gi|489180969	44187		113	2	2	0.21	0.06	412	6	4	0.46	0.22						82	2	2	0.21	0.09						525	82	6.40244
D3C65_25955	PA4759	DapB	dihydrodipicolinate reductase	gi|451754008	27811		274	5	4	0.82	0.3	377	9	7	1.79	0.42						102	1	1	0.33	0.08						651	102	6.38235
D3C65_21105	PA0963	AspS	aspartyl-tRNA synthetase	gi|375052096	66268		875	19	16	1.95	0.37	1315	25	20	2.81	0.49	77	1	1	0.07	0.04	357	8	8	0.66	0.21						2267	357	6.35014
D3C65_20225	PA1127		probable oxidoreductase	gi|489172720	36509		205	3	2	0.26	0.09	156	4	3	0.41	0.12						57	1	1	0.12	0.05						361	57	6.33333
D3C65_04830	PA4031	Ppa	inorganic pyrophosphatase	gi|489183810	19441		198	7	6	3.48	0.33	286	5	4	1.36	0.26						77	2	2	0.53	0.08						484	77	6.28571
D3C65_18935	PA1372		hypothetical protein	gi|489251863	80170		371	7	7	0.45	0.17	296	5	4	0.23	0.08						109	2	2	0.11	0.03						667	109	6.11927
D3C65_28225	PA5192	PckA	phosphoenolpyruvate carboxykinase	gi|489190703	56153		846	20	18	2.86	0.45	758	17	13	1.86	0.31	103	2	2	0.16	0.08	290	5	5	0.46	0.22						1707	290	5.88621
D3C65_02375	PA0449		hypothetical protein	gi|489175158	15168		353	7	5	4.12	0.51	404	6	6	4.12	0.69	46	1	1	0.31	0.12	137	2	2	0.72	0.25						803	137	5.86131
D3C65_02895	PA0548	TktA	transketolase	gi|489175426	72493		967	16	15	1.54	0.36	951	18	13	1.13	0.3						338	8	8	0.59	0.18						1918	338	5.67456
D3C65_08155	PA3397	FprA	ferredoxin--NADP reductase	gi|159795221	29425		177	5	5	1.04	0.25	150	3	3	0.53	0.22						58	2	2	0.33	0.09						327	58	5.63793
D3C65_26870	PA4937	Rnr	exoribonuclease RNase R	gi|489186222	100529		101	3	2	0.09	0.03	189	6	6	0.29	0.09						52	1	1	0.04	0.01						290	52	5.57692
D3C65_16135	PA4215/PA1904	PhzF2	probable phenazine biosynthesis protein	gi|489184190	30551	No	275	4	4	0.73	0.23	343	4	3	0.73	0.17						111	2	2	0.79	0.22						618	111	5.56757
D3C65_11700	PA2739	PheT	phenylalanyl-tRNA synthetase, beta subunit	gi|489181193	87072		654	16	15	1.07	0.33	1009	18	16	1.17	0.32						305	5	5	0.27	0.09						1663	305	5.45246
D3C65_24850	PA4576		probable ATP-dependent protease	gi|126170611	87231		325	7	6	0.34	0.14	318	6	6	0.32	0.13						119	1	1	0.05	0.02						643	119	5.40336
D3C65_28150	PA5178	LysM	peptidoglycan-binding protein	gi|489186799	15451		252	5	5	2.82	0.46	204	3	3	1.24	0.31						86	2	2	0.71	0.12						456	86	5.30233
D3C65_28270	PA5200	AmgR	two-component system response regulator	gi|489186849	27964		147	3	2	0.35	0.17	159	2	1	0.16	0.08						58	1	1	0.16	0.07						306	58	5.27586
D3C65_09655	PA3117	Asd	aspartate semialdehyde dehydrogenase	gi|3237308	42348		335	7	7	1	0.24	358	7	7	1	0.26	55	1	1	0.11	0.05	143	3	3	0.36	0.11						748	143	5.23077
D3C65_11340	PA2796	Tal	transaldolase	gi|489181405	34097		332	7	7	1.37	0.3	341	6	5	0.85	0.24						129	1	1	0.13	0.07						673	129	5.21705
D3C65_02885	PA0546	MetK	methionine adenosyltransferase	gi|489175422	43025		404	12	8	1.66	0.24	204	9	9	1.41	0.22						118	5	5	0.63	0.16						608	118	5.15254
D3C65_24800	PA4566	Obg	GTP-binding protein	gi|489185335	44369		157	2	2	0.21	0.09	408	7	6	0.94	0.3						110	2	2	0.21	0.12						565	110	5.13636
D3C65_10165	PA3022		MOSC domain-containing protein	gi|489181770	29705		250	3	3	0.53	0.19	279	4	3	0.53	0.16						105	3	3	0.53	0.13						529	105	5.0381
D3C65_25755	PA4723	DksA	RNA polymerase-binding protein	gi|489185702	17562		240	5	4	1.58	0.37	165	3	3	1.03	0.34						81	2	2	0.61	0.24						405	81	5
D3C65_25950	PA4758	CarA	carbamoyl-phosphate synthase small chain	gi|489185789	41031		172	1	1	0.11	0.07	240	4	4	0.51	0.15						83	1	1	0.11	0.03						412	83	4.96386
D3C65_06240	PA3763	PurL	phosphoribosylformylglycinamidine synthase	gi|489195496	141499		365	8	8	0.27	0.08	429	9	8	0.27	0.09						160	4	4	0.13	0.03						794	160	4.9625
D3C65_27815	PA5117	TypA	translational GTPase	gi|489186595	67008		618	12	8	0.65	0.21	377	9	7	0.55	0.16	57	1	1	0.06	0.04	214	5	4	0.29	0.09						1052	214	4.91589
D3C65_09380	PA3168	GyrA	DNA gyrase subunit A	gi|489181994	101186		892	23	20	1.4	0.31	1226	28	23	2.09	0.41						436	8	8	0.4	0.13						2118	436	4.8578
D3C65_05975	PA3814	IscS	L-cysteine desulfurase (pyridoxal phosphate-dependent)	gi|489183393	44810		303	10	10	1.56	0.28	481	16	14	3.08	0.37						162	7	7	0.93	0.21						784	162	4.83951
D3C65_02930	PA0555	Fda	fructose-1,6-bisphosphate aldolase	gi|489175438	38777		1055	20	13	3.56	0.51	1388	26	16	6.85	0.55						513	13	12	3.1	0.54						2443	513	4.76218
D3C65_02120	PA0401		noncatalytic dihydroorotase-like protein	gi|309886	44394		271	4	3	0.33	0.17	181	3	3	0.33	0.15						96	1	1	0.1	0.03						452	96	4.70833
D3C65_28900	PA5322	AlgC	phosphomannomutase	gi|501025828	92766		296	6	6	0.31	0.09	588	10	10	1.3	0.28						188	2	2	0.18	0.07						884	188	4.70213
D3C65_13085	PA2483		LLM class flavin-dependent oxidoreductase	gi|489180324	36065		292	3	2	0.42	0.14	277	3	2	0.43	0.13						123	1	1	0.12	0.05						569	123	4.62602
D3C65_02430	PA0459	ClpG	probable ClpA/B protease ATP binding subunit	gi|553768581	103520		1905	35	26	1.89	0.36	1075	20	18	1.09	0.28						649	14	14	0.77	0.21						2980	649	4.59168
D3C65_12580	PA2575		hypothetical protein	gi|489193136	22236		161	5	4	1.12	0.23	358	8	5	2.09	0.47						114	2	2	0.46	0.14						519	114	4.55263
D3C65_28905	PA5323	ArgB	acetylglutamate kinase	gi|85544321	31755		264	2	2	0.3	0.13	239	3	3	0.49	0.14						113	3	3	0.49	0.13						503	113	4.45133
D3C65_04950	PA4007	ProA	gamma-glutamyl phosphate reductase	gi|489205031	45244		188	4	4	0.45	0.15	257	6	5	0.63							100	2	2	0.22							445	100	4.45
D3C65_10130	PA3029	MoaB2	molybdopterin biosynthetic protein B2	gi|489181783	19554	No	166	3	3	0.89	0.23	214	4	4	1.34	0.27						86	2	2	0.58	0.11						380	86	4.4186
D3C65_26455	PA4854	PurH	phosphoribosylaminoimidazolecarboxamide formyltransferase	gi|489185986	57888		228	6	5	0.55	0.13	187	5	4	0.44	0.08						95	5	4	0.34	0.08						415	95	4.36842
D3C65_09385	PA3167	SerC	3-phosphoserine aminotransferase	gi|346058983	40250		227	5	5	0.68	0.22	419	7	6	0.87							148	4	4	0.52							646	148	4.36486
D3C65_05100	PA3977	HemL	glutamate-1-semialdehyde 2,1-aminomutase	gi|489183712	45654		669	15	13	2.99	0.5	917	20	15	4.26	0.55	46	1	1	0.1	0.04	375	9	9	1.29	0.29						1632	375	4.352
D3C65_25970	PA4762	GrpE	nucleotide exchange factor	gi|489185793	20689		330	6	6	2.35	0.55	224	5	5	1.74	0.47	120	1	1	0.22	0.08	155	2	2	0.5	0.16						674	155	4.34839
D3C65_06875	PA3639	AccA	acetyl-coenzyme A carboxylase carboxyl transferase (alpha subunit)	gi|489189191	35126		326	5	4	0.61	0.21	235	5	4	0.82	0.19						133	3	2	0.27	0.08						561	133	4.21805
D3C65_16510	PA1833		probable oxidoreductase	gi|489178490	34701		514	9	7	1.33	0.33	488	12	10	2.35	0.43						238	4	3	0.44	0.13						1002	238	4.21008
D3C65_21445	PA0903	AlaS	alanyl-tRNA synthetase	gi|489203508	95099		342	8	6	0.31	0.09	307	6	5	0.25	0.08						155	4	4	0.75	0.15						649	155	4.1871
D3C65_00760	PA0141	Ppk2	polyphosphate kinase 2	gi|489203541	40877		653	16	14	3.22	0.64	656	17	13	3.68	0.52	66	1	1	0.13	0.06	336	9	9	1.52	0.38						1375	336	4.09226
D3C65_06010	PA3807	Ndk	nucleoside diphosphate kinase	gi|489183372	15639		1014	19	11	22.9	0.83	1251	24	11	30.14	0.83	113	3	2	0.7	0.18	525	12	8	7.3	0.71	59	2	2	0.7	0.17	2378	584	4.07192
D3C65_10255	PA3005	NagZ	beta-N-acetyl-D-glucosaminidase	gi|489181737	36310		57	1	1	0.12	0.03	167	3	3	0.41	0.11						57	1	1	0.12	0.03						224	57	3.92982
D3C65_25645	PA4701		conserved hypothetical protein	gi|384401937	55030		322	7	7	0.71	0.21	499	9	8	0.84	0.26						209	4	4	0.36	0.12						821	209	3.92823
D3C65_23385	PA4410	DdlB	D-alanine--D-alanine ligase	gi|489184690	34613		289	4	3	0.44	0.12	294	4	3	0.44	0.12						149	2	2	0.27	0.06						583	149	3.91275
D3C65_23700	PA4472	PmbA	metalloprotease	gi|489189483	48062		338	5	5	0.55	0.22	237	3	3	0.3	0.12						147	2	2	0.19	0.07						575	147	3.91156
D3C65_04320	PA4130		probable sulfite or nitrite reductase	gi|489184021	62436		189	4	4	0.31	0.09	228	5	5	0.4	0.14						107	3	3	0.22	0.06						417	107	3.8972
D3C65_06925	PA3629	AdhC	alcohol dehydrogenase class III	gi|489182907	39867		151	4	4	0.52	0.09	196	5	5	0.69	0.22	57	1	1	0.11	0.04	104	2	2	0.23	0.07						404	104	3.88462
D3C65_04910	PA4015		MaoC family dehydratase	gi|489183782	16804		190	3	3	1.1	0.28	141	2	2	0.64	0.21						86	1	1	0.28	0.07						331	86	3.84884
D3C65_23760	PA4484	GatB	Glu-tRNA(Gln) amidotransferase subunit B	gi|489184974	53390		344	5	5	0.48	0.15	521	16	10	1.79	0.29						225	6	5	0.48	0.12						865	225	3.84444
D3C65_16755	PA1789	UspA	universal stress protein	gi|295982626	31694		488	10	8	1.88	0.4	300	3	3	0.49	0.33	87	1	1	0.14	0.14	229	3	3	0.49	0.21						875	229	3.82096
D3C65_25330	PA4665	PrfA	peptide chain release factor 1	gi|499198121	41259		369	6	5	0.66	0.18	350	4	3	0.36	0.12						189	2	2	0.23	0.1						719	189	3.80423
D3C65_07465	PA3529		alkylhydroperoxide reductase C	gi|489182627	21922		1039	26	15	16.46	0.81	1490	33	16	24.56	0.95	217	7	3	0.77	0.21	638	14	10	5.73	0.76	85	3	3	0.77	0.16	2746	723	3.79806
D3C65_21525	PA0887	AcsA	acetyl-coenzyme A synthetase	gi|489176407	74703		255	5	5	0.33		834	15	12	0.97							291	7	7	0.51	0.18						1089	291	3.74227
D3C65_12710	PA2552		probable acyl-CoA dehydrogenase	gi|553802396	41283		193	5	4	0.5	0.17	229	5	5	0.66	0.21						114	2	2	0.23	0.11						422	114	3.70175
D3C65_21485	PA0895	AruC	N2-Succinylornithine 5-aminotransferase (SOAT) = N2-acetylornithine 5-aminotransferase (ACOAT)	gi|489203515	43834	Yes [Fig. 3B]	790	13	12	2.16	0.45	1073	19	14	2.83	0.5	59	2	2	0.21	0.08	520	11	11	1.88	0.5						1922	520	3.69615
D3C65_09450	PA3155	WbpE	UDP-2-acetamido-2-dideoxy-d-ribo-hex-3-uluronic acid transaminase, wbpE	gi|301598811	39282		542	11	8	1.62	0.35	943	19	14	3.97	0.51	103	2	1	0.15	0.06	430	9	8	1.35	0.29						1588	430	3.69302
D3C65_05885	PA3831	PepA	leucine aminopeptidase	gi|489183429	52641		1149	19	17	2.9	0.45	1220	22	17	2.9	0.47						642	13	12	1.61	0.28						2369	642	3.69003
D3C65_27895	PA5131	Pgm	phosphoglycerate mutase	gi|489186647	55806		97	2	2	0.16	0.03	224	5	5	0.46	0.12						87	2	2	0.16	0.04						321	87	3.68966
D3C65_08505	PA3329		hypothetical protein	gi|489204061	49201		222	3	3	0.29	0.1	256	3	3	0.29	0.11						130	2	2	0.19	0.06						478	130	3.67692
D3C65_12080	PA2667	MvaU	transcriptional regulator H-NS family	gi|489181033	13371		152	2	2	0.86	0.19	154	2	2	0.86	0.19						84	1	1	0.36	0.09						306	84	3.64286
D3C65_28275	PA5201		RNA-binding transcriptional accessory protein	gi|122921517	85152		82	2	2	0.1	0.03	162	5	5	0.28	0.08						67	1	1	0.05	0.01						244	67	3.64179
D3C65_06890	PA3636	KdsA	2-dehydro-3-deoxyphosphooctonate aldolase	gi|489182922	31465		215	3	3	0.49	0.23	453	10	9	2.8	0.45						184	4	4	0.71	0.23						668	184	3.63043
D3C65_02915	PA0552	Pgk	phosphoglycerate kinase	gi|489175434	40550		491	7	7	1.07	0.27	1049	13	11	2.13	0.47	102	1	1	0.11	0.04	455	5	5	0.68	0.25						1642	455	3.60879
D3C65_06030	PA3803	GcpE	probable isoprenoid biosynthetic protein	gi|476649157	40344		188	4	4	0.52	0.12	389	7	6	1.08	0.22						161	3	3	0.37	0.1						577	161	3.58385
D3C65_27530	PA5060	PhaF	polyhydroxyalkanoate synthesis protein	gi|489186458	45159		64	1	1	0.1		172	7	6	1.54	0.19						66	1	1	0.1							236	66	3.57576
D3C65_09920	PA3068	GdhB	NAD-dependent glutamate dehydrogenase	gi|510945554	183180		2448	53	45	1.96	0.35	2411	52	47	2.11	0.38						1359	30	29	1	0.24						4859	1359	3.57542
D3C65_02270	PA0430	MetF	5,10-methylenetetrahydrofolate reductase	gi|489175111	31581		177	3	3	0.49	0.23	237	5	5	0.94	0.28						116	1	1	0.14	0.09						414	116	3.56897
D3C65_02670	PA0506		probable acyl-CoA dehydrogenase	gi|489175316	65829		117	3	3	0.21	0.08	189	3	3	0.21	0.09						86	2	2	0.14	0.04						306	86	3.55814
D3C65_30100	PA5549	GlmS	glucosamine--fructose-6-phosphate aminotransferase	gi|489187719	66628		297	6	6	0.46	0.15	476	10	9	0.88	0.23	50	1	1	0.07	0.03	233	4	4	0.29	0.1						823	233	3.53219
D3C65_28345	PA5215	GcvT1	glycine-cleavage system protein T1	gi|489204989	38940		240	4	4	0.54	0.15	321	5	5	0.71	0.22						159	1	1	0.11	0.07						561	159	3.5283
D3C65_14015	PA2300	ChiC	chitinase	gi|489179875	53066		151	3	3	0.27	0.14	106	3	3	0.27	0.06						73	2	2	0.17	0.04						257	73	3.52055
D3C65_24815	PA4569	IspB	octaprenyl-diphosphate synthase	gi|489185340	35058		221	2	2	0.27	0.11	151	3	3	0.43	0.12						106	1	1	0.13	0.04						372	106	3.50943
D3C65_06205	PA3769	GuaA	GMP synthase	gi|489183261	58467		638	14	12	1.37		991	24	19	3.54		54	1	1	0.36	0.15	480	14	12	1.37							1683	480	3.50625
D3C65_02125	PA0402	PyrB	aspartate carbamoyltransferase	gi|489175041	36720		156	2	2	0.26	0.1	191	3	3	0.41	0.15						99	2	2	0.26	0.09						347	99	3.50505
D3C65_03045	PA0576	RpoD	sigma factor RpoD	gi|489175509	69657		329	7	7	0.53	0.14	383	9	7	0.62	0.15	93	1	1	0.15	0.07	230	5	5	0.35	0.1						805	230	3.5
D3C65_16730	PA1794	GlnS	glutaminyl-tRNA synthetase	gi|489188640	63514		165	5	5	0.39	0.13	202	3	3	0.22		62	1	1	0.07	0.05	123	1	1	0.07	0.05						429	123	3.4878
D3C65_06885	PA3637	PyrG	CTP synthase	gi|553800393	59895	Yes [Fig. 3B]	992	16	14	1.68	0.51	1090	18	12	1.68	0.42						605	11	10	1.02	0.32						2082	605	3.44132
D3C65_17810	PA1587	Lpd	dihydrolipoamide dehydrogenase Lpd	gi|489177910	50362		1823	32	22	6.43	0.63	2020	38	21	7.08	0.57	337	8	6	0.65	0.19	1216	26	17	3.89	0.47						4180	1216	3.4375
D3C65_26375	PA4839	SpeA	arginine decarboxylase (ADC)	gi|489185945	70966		76	1	1	0.06	0.02	209	3	3	0.2	0.06						83	1	1	0.06	0.02						285	83	3.43373
D3C65_16725	PA1795	CysS	cysteinyl-tRNA synthetase	gi|489178386	51628		175	4	4	0.39	0.1	200	4	4	0.39	0.11						110	3	3	0.28	0.07						375	110	3.40909
D3C65_21470	PA0898	AruD	N-Succinylglutamate 5-semialdehyde dehydrogenase	gi|489203512	51633		649	12	11	1.45	0.41	612	12	11	1.66	0.3						371	7	7	0.77	0.18						1261	371	3.39892
D3C65_28850	PA5312	PauC	Aldehyde dehydrogenase	gi|489187135	53354		1050	20	15	2.53	0.55	1474	26	17	3.48	0.61						744	16	16	2.53	0.6						2524	744	3.39247
D3C65_23665	PA4465		RNase adaptor protein with a P-loop ATPase domain	gi|489184934	32427	Yes [Fig. 3D]	53	2	2	0.3	0.06	269	4	4	0.68	0.22						95	1	1	0.14	0.07						322	95	3.38947
D3C65_12705	PA2553		probable acyl-CoA thiolase	gi|489199573	41716		809	14	13	2.7	0.52	533	10	9	1.48	0.34						396	6	6	0.83	0.25						1342	396	3.38889
D3C65_03870	PA4217	PhzS	flavin-containing monooxygenase	gi|168988974	44796	No	1022	18	11	2.08	0.53	836	14	8	1.33	0.38						551	9	6	0.76	0.25						1858	551	3.37205
D3C65_12345	PA2616	TrxB1	thioredoxin reductase 1	gi|489180945	34101		446	6	5	0.85	0.32	685	8	4	0.64	0.3	86	1	1	0.23	0.15	361	4	2	0.51	0.29						1217	361	3.37119
D3C65_23580	PA4448	HisD	histidinol dehydrogenase	gi|489184898	47435		107	1	1	0.09	0.04	255	4	4	0.43	0.15						108	1	1	0.09	0.04						362	108	3.35185
D3C65_25375	PA4673	YchF	redox-regulated ATPase	gi|489189895	40338	No	564	13	12	2.5	0.49	754	18	11	2.5	0.45						394	11	9	1.83	0.28						1318	394	3.34518
D3C65_21440	PA0904	LysC	aspartate kinase alpha and beta chain	gi|489176449	44418		202	5	4	0.46	0.12	254	5	5	0.61	0.2						137	3	3	0.33	0.12						456	137	3.32847
D3C65_11695	PA2740	PheS	phenylalanyl-tRNA synthetase, alpha-subunit	gi|489181195	38467		298	8	7	1.15	0.21	261	8	6	0.92	0.2						169	6	6	0.92	0.17						559	169	3.30769
D3C65_20845	PA1013	PurC	phosphoribosylaminoimidazole-succinocarboxamide synthase	gi|489176753	27013		634	12	9	3.72	0.43	547	11	8	3.04	0.44	51	1	1	0.17	0.07	374	9	7	1.96	0.31						1232	374	3.29412
D3C65_16675	PA1801	ClpP	protease	gi|489188739	23658	No	286	5	3	0.7	0.24	363	7	3	1.03	0.24						198	4	4	1.03	0.27						649	198	3.27778
D3C65_27185	PA4996	RfaE	LPS biosynthesis protein	gi|489186331	50432		386	6	5	0.52	0.23	406	8	6	0.65	0.18						243	6	6	0.65	0.26						792	243	3.25926
D3C65_16855	PA1770	PpsA	phosphoenolpyruvate synthase	gi|489188674	86219		1048	22	21	1.8	0.36	1388	28	22	1.94	0.32						753	19	18	1.42	0.3						2436	753	3.23506
D3C65_03505	PA0668	TyrZ	tyrosyl-tRNA synthetase 2	gi|489175750	44074		364	8	6	0.95	0.24	243	4	4	0.46	0.2						188	3	3	0.33	0.15						607	188	3.22872
D3C65_21205	PA0945	PurM	phosphoribosylaminoimidazole synthetase	gi|384399814	36164		152	4	4	0.59	0.21	231	4	4	0.59	0.23						119	3	3	0.42	0.25						383	119	3.21849
D3C65_09430	PA3159	WbpA	UDP-N-acetyl-d-glucosamine 6-Dehydrogenase	gi|489204356	48410		731	16	14	2.69	0.49	1185	27	18	7.8	0.6						597	14	13	2.38	0.42						1916	597	3.20938
D3C65_26785	PA4920	NadE	NH3-dependent NAD synthetase	gi|489186168	29794	Yes [Fig. 3B]	669	14	11	4.42	0.5	797	14	11	5.24	0.6						458	10	8	2.08	0.41						1466	458	3.20087
D3C65_25985	PA4764	Fur	ferric uptake regulation protein	gi|37926867	15426		156	3	2	0.71	0.18	302	6	4	1.92	0.35	44	1	1	0.31	0.1	157	2	2	0.71	0.2						502	157	3.19745
D3C65_20925	PA0997	PqsB	2-heptyl-4(1H)-quinolone synthase subunit	gi|489176718	30739		475	6	5	0.98	0.34	596	7	6	1.27	0.42	64	1	1	0.15	0.04	355	4	3	0.51	0.24						1135	355	3.19718
D3C65_20060	PA1156	NrdA	NrdA, catalytic component of class Ia ribonucleotide reductase	gi|730348987	107640		1815	36	30	2.38	0.41	2443	43	34	3.28	0.49	89	1	1	0.04	0.02	1368	27	22	1.57	0.32						4347	1368	3.17763
D3C65_09550	PA3134	GltX	glutamyl-tRNA synthetase	gi|489181962	57098		322	6	6	0.56	0.16	342	7	7	0.68	0.22						209	2	2	0.16	0.08						664	209	3.17703
D3C65_14985	PA2119		alcohol dehydrogenase (Zn-dependent)	gi|489204561	38993		257	5	5	0.71	0.3	357	6	6	0.91	0.35						194	4	4	0.54	0.23						614	194	3.16495
D3C65_28390	PA5224	PepP	aminopeptidase P	gi|489186898	50007		284	5	5	0.52	0.21	264	6	6	0.66	0.14						174	3	3	0.29	0.09						548	174	3.14943
D3C65_27020	PA4964	ParC	topoisomerase IV subunit A	gi|489216950	81862		538	11	11	0.76	0.25	508	12	12	0.83	0.24						333	7	7	0.44	0.13						1046	333	3.14114
D3C65_06305	PA3751	PurT	phosphoribosylglycinamide formyltransferase 2	gi|640474955	42515		225	5	5	0.64	0.21	301	6	5	0.64	0.27						168	3	3	0.35	0.16						526	168	3.13095
D3C65_27345	PA5025	MetY	homocysteine synthase	gi|489205516	45434		182	4	4	0.45	0.16	298	6	6	0.74	0.3						154	1	1	0.1	0.06						480	154	3.11688
D3C65_17950	PA1562	AcnA	aconitate hydratase 1	gi|489196688	99428		1272	26	21	1.44	0.38	1571	29	23	2.02	0.36	143	2	2	0.12	0.06	959	18	17	1.06	0.31						2986	959	3.11366
D3C65_07175	PA3582	GlpK	glycerol kinase	gi|489204822	56330		746	18	18	2.85	0.53	939	23	19	3.46	0.47						542	14	12	1.64	0.29						1685	542	3.10886
D3C65_01870	PA0353	IlvD	dihydroxy-acid dehydratase	gi|346059678	62988		253	4	4	0.31	0.12	305	6	6	0.49	0.13						180	2	2	0.14	0.05						558	180	3.1
D3C65_17820	PA1585	SucA	2-oxoglutarate dehydrogenase (E1 subunit)	gi|489177901	106382		1510	36	29	2.3	0.44	1215	28	23	1.5	0.34						880	26	23	1.6	0.29						2725	880	3.09659
D3C65_17700	PA1609	FabB	beta-ketoacyl-ACP synthase I	gi|489205201	43178	No	714	11	9	1.4	0.46	1157	16	8	1.92	0.31	43	1	1	0.1	0.06	621	8	6	0.8	0.33						1914	621	3.08213
D3C65_03780	PA4235	FtnA	bacterial ferritin	gi|489184231	17986		266	6	5	2.17	0.62	187	3	3	1	0.35	102	3	2	0.59	0.21	126	3	3	1	0.32	55	2	2	0.59	0.21	555	181	3.0663
D3C65_12295	PA2626	TrmU	tRNA methyltransferase	gi|375044898	40436		90	1	1	0.11	0.04	152	2	1	0.23	0.06						79	1	1	0.11	0.05						242	79	3.06329
D3C65_21610	PA0872	PhhA	phenylalanine-4-hydroxylase	gi|489176378	30476		436	8	6	1.61	0.39	225	3	3	0.51	0.16						216	3	3	0.51	0.16						661	216	3.06019
D3C65_10210	PA3014	FaoA	fatty-acid oxidation complex alpha-subunit	gi|489181747	77247		750	12	12	0.93	0.27	825	14	13	1.04	0.26						515	10	10	0.73	0.23						1575	515	3.05825
D3C65_16665	PA1803	Lon	Lon protease	gi|544849539	88854		499	12	12	0.77	0.2	556	15	12	0.86	0.2						349	6	6	0.33	0.11						1055	349	3.02292
D3C65_21620	PA0870	PhhC	aromatic amino acid aminotransferase	gi|476743	43553		566	8	7	0.97	0.29	511	10	9	1.39	0.37						357	8	8	1.17	0.24						1077	357	3.01681
D3C65_02550	PA0482	GlcB	malate synthase G	gi|489195907	78754		391	8	8	0.54	0.19	551	12	11	0.8	0.33						313	8	8	0.54	0.15						942	313	3.00958
D3C65_29390	PA5413	LtaA	low specificity l-threonine aldolase	gi|489187369	38850		242	4	4	0.54	0.18	326	5	5	0.72	0.18						189	3	3	0.38	0.14						568	189	3.00529
D3C65_06200	PA3770	GuaB	inosine-5'-monophosphate dehydrogenase	gi|440690717	51846		896	17	14	2.12	0.45	993	19	15	3.32	0.48						630	11	10	1.25	0.36						1889	630	2.99841
D3C65_09375	PA3169	MtnA	5-methylthioribose-1-phosphate isomerase	gi|730726347	28367		103	1	1	0.16	0.1	159	2	2	0.24	0.11						88	1	1	0.16	0.1						262	88	2.97727
D3C65_28130	PA5174		probable beta-ketoacyl synthase	gi|375051302	48574		220	5	5	0.54	0.15	442	10	9	0.84	0.26						224	4	4	0.26	0.08						662	224	2.95536
D3C65_20395	PA1097	FleQ	transcriptional regulator	gi|489176928	55471		502	10	9	0.98	0.22	377	7	7	0.7	0.19						299	6	6	0.58	0.13						879	299	2.9398
D3C65_15635	PA2001	AtoB	acetyl-CoA acetyltransferase	gi|489204429	40608		1306	21	16	4.81	0.64	1878	28	17	7.78	0.6	75	2	2	0.23	0.08	1111	14	11	2.46	0.48						3259	1111	2.93339
D3C65_25845	PA4740	Pnp	polyribonucleotide nucleotidyltransferase	gi|489185761	75634		844	21	17	1.73	0.31	1176	24	19	2.23	0.38	50	1	1	0.06	0.03	712	12	12	0.95	0.27						2070	712	2.9073
D3C65_29560	PA5443	UvrD	DNA helicase II	gi|489187469	81501		260	4	4	0.23	0.09	100	2	2	0.11	0.04						124	2	2	0.11	0.05						360	124	2.90323
D3C65_12815	PA2532	Tpx	thiol peroxidase	gi|489180469	17394		462	6	5	2.29	0.62	716	10	9	7.53	0.79	130	2	2	0.61	0.26	454	7	7	4.3	0.73						1308	454	2.88106
D3C65_01575	PA0298	SpuB	glutamylpolyamine synthetase	gi|489174759	51218		187	3	3	0.28	0.12	127	2	2	0.18	0.07						109	1	1	0.09	0.04						314	109	2.88073
D3C65_02095	PA0396	PilU	twitching motility protein PilU	gi|489175027	43251		68	2	2	0.21		216	3	3	0.34							99	1	1	0.1							284	99	2.86869
D3C65_07475	PA3527	PyrC	dihydroorotase	gi|489182622	38581		75	1	1	0.11	0.05	151	3	3	0.39	0.11						79	1	1	0.11	0.05						226	79	2.86076
D3C65_09705	PA3107	MetZ	o-succinylhomoserine sulfhydrylase	gi|489204870	43386		176	3	3	0.34	0.12	226	4	4	0.47	0.17						141	1	1	0.1	0.07						402	141	2.85106
D3C65_10215	PA3013	FaoB	fatty-acid oxidation complex beta-subunit	gi|489181746	41887		380	7	6	1.02	0.26	546	8	6	1.02	0.3						325	5	5	0.65	0.23						926	325	2.84923
D3C65_25940	PA4756	CarB	carbamoylphosphate synthetase large subunit	gi|489185787	118568		558	12	12	0.53	0.15	937	20	19	1.04	0.25	46	1	1	0.12		546	11	11	0.48	0.16						1541	546	2.82234
D3C65_27475	PA5051	ArgS	arginyl-tRNA synthetase	gi|489201721	65501		594	12	11	1.03	0.28	763	14	12	1.17	0.36	74	2	1	0.07	0.02	508	10	10	0.9	0.26						1431	508	2.81693
D3C65_12310	PA2623	Icd	isocitrate dehydrogenase	gi|489180962	45719		1825	42	28	16.33	0.69	2805	63	32	42.49	0.72						1652	35	24	10.99	0.63						4630	1652	2.80266
D3C65_06570	PA3700	LysS	lysyl-tRNA synthetase	gi|489204781	57293		542	17	14	1.8	0.38	893	23	18	2.76	0.46	56	1	1	0.08	0.02	536	13	13	1.6	0.36						1491	536	2.78172
D3C65_16970	PA1750		phospho-2-dehydro-3-deoxyheptonate aldolase	gi|489178255	39345		225	3	2	0.24	0.1	392	8	5	0.71	0.21						224	3	3	0.38	0.17						617	224	2.75446
D3C65_09390	PA3166	PheA	chorismate mutase	gi|489181992	40835		57	1	1	0.11	0.05	210	4	3	0.36	0.12						98	2	2	0.23	0.09						267	98	2.72449
D3C65_21615	PA0871	PhhB	pterin-4-alpha-carbinolamine dehydratase	gi|489176376	13439		99	4	3	2.41	0.31	260	5	4	2.41	0.56						132	4	3	1.51	0.29						359	132	2.7197
D3C65_04715	PA4054	RibB	GTP cyclohydrolase II / 3,4-dihydroxy-2-butanone 4-phosphate synthase	gi|489183875	39755		146	3	3	0.37	0.14	277	6	5	0.7	0.25						156	2	2	0.24	0.1						423	156	2.71154
D3C65_21140	PA0956	ProS	prolyl-tRNA synthetase	gi|489193038	63236		156	2	2	0.14	0.06	351	9	8	0.82	0.2						187	3	2	0.14	0.07						507	187	2.71123
D3C65_25615	PA4695	IlvH	acetolactate synthase isozyme III small subunit	gi|489185649	17774		200	3	3	1.02	0.24	59	1	1	0.26	0.05						96	2	2	0.6	0.12						259	96	2.69792
D3C65_03475	PA0662	ArgC	N-acetyl-gamma-glutamyl-phosphate reductase	gi|489229067	36978		219	3	3	0.41	0.17	102	3	3	0.41	0.18						119	3	3	0.41	0.14						321	119	2.69748
D3C65_21100	PA0964	PmpR	YebC/PmpR family DNA-binding transcriptional regulator	gi|1183839	26598	No						161	3	3	0.6	0.19						60	2	2	0.37	0.06						161	60	2.68333
D3C65_23100	PA4356	XenB	xenobiotic reductase	gi|489184548	37887		122	1	1	0.12	0.04	378	5	5	0.74	0.26	49	1	1	0.12	0.06	205	4	4	0.56	0.21						549	205	2.67805
D3C65_01400	PA0265	DavD	glutaric semialdehyde dehydrogenase	gi|489196963	51875		1176	17	11	1.44	0.45	1659	24	14	2.98	0.54	158	3	2	0.18	0.09	1123	17	10	1.65	0.4						2993	1123	2.66518
D3C65_22195	PA0759		conserved hypothetical protein	gi|489192602	33832		231	3	3	0.45	0.25	358	4	4	0.64	0.31						222	3	3	0.45	0.17						589	222	2.65315
D3C65_10275	PA3001		probable glyceraldehyde-3-phosphate dehydrogenase	gi|453043734	52768		705	17	12	1.83	0.35	1083	26	15	3.56	0.41	52	1	1	0.09	0.03	696	14	11	1.61	0.33						1840	696	2.64368
D3C65_09230	PA3195	GapA	glyceraldehyde 3-phosphate dehydrogenase	gi|489205799	36319		644	15	13	3.5	0.54	1026	21	15	5.36	0.63	43	1	1	0.12	0.05	650	15	13	3.5	0.61						1713	650	2.63538
D3C65_23275	PA4389		probable short-chain dehydrogenase	gi|489184641	26931		147	3	3	0.59	0.23	284	5	4	1.17	0.37						164	4	4	0.86	0.27						431	164	2.62805
D3C65_08520	PA3326	ClpP2	protease	gi|489182257	22128	No	521	7	7	2.75	0.67	827	12	8	4.47	0.73						513	8	7	2.75	0.67						1348	513	2.62768
D3C65_12305	PA2624	Idh	isocitrate dehydrogenase	gi|489188257	81842		1244	26	21	2.11	0.45	1414	31	23	2.83	0.43	195	3	3	0.17	0.07	1042	21	17	1.53	0.38	50	1	1	0.05	0.01	2853	1092	2.61264
D3C65_28985	PA5339		RidA family protein	gi|489187203	13601		276	6	5	3.53	0.59	421	8	5	5.13	0.59						189	5	5	3.53	0.59	80	1	1	0.35	0.08	697	269	2.59108
D3C65_10135	PA3028	MoeA2	molybdenum cofactor biosynthesis protein A2	gi|489181781	43679							173	2	2	0.21							67	1	1	0.1							173	67	2.58209
D3C65_23340	PA4402	ArgJ	glutamate N-acetyltransferase	gi|489184665	42221		281	6	5	0.65	0.26	147	4	3	0.49	0.12	50	1	1	0.1	0.03	187	2	2	0.22	0.18						478	187	2.55615
D3C65_16660	PA1804	HupB	DNA-binding protein HU	gi|535709	8995	No	517	13	4	8.59	0.54	662	18	6	22.7	0.72	578	14	5	13.61	0.56	426	9	4	8.59	0.54	269	4	3	5.1	0.54	1757	695	2.52806
D3C65_17815	PA1586	SucB	dihydrolipoamide succinyltransferase (E2 subunit)	gi|489205210	42861		2279	33	16	6.86	0.54	1830	28	15	6.12	0.54	223	5	3	0.38		1716	26	17	4.85	0.61						4332	1716	2.52448
D3C65_04720	PA4053	RibE	6,7-dimethyl-8-ribityllumazine synthase	gi|489183873	16460		615	11	6	4.85	0.55	562	9	6	3.54	0.57						410	6	5	2.53	0.41	58	1	1	0.29	0.16	1177	468	2.51496
D3C65_26460	PA4855	PurD	Phosphoribosylamine-glycine ligase	gi|489185989	45447		169	2	2	0.2	0.09	293	3	3	0.32	0.14						184	3	3	0.32	0.1						462	184	2.51087
D3C65_20860	PA1010	DapA	dihydrodipicolinate synthase	gi|374074176	34209		151	4	4	0.63	0.12	311	7	7	1.53	0.31						186	3	3	0.49	0.19						462	186	2.48387
D3C65_10530	PA2952	EtfB	electron transfer flavoprotein beta-subunit	gi|489181648	26417		948	18	12	5.68	0.62	1472	27	14	8.17	0.74	219	3	3	0.61	0.27	958	18	13	6.83	0.7	124	2	2	0.37	0.17	2639	1082	2.439
D3C65_08440	PA3341		probable transcriptional regulator	gi|85544655	16313		134	1	1	0.29	0.11	228	4	4	1.76	0.44						152	3	3	1.14	0.23						362	152	2.38158
D3C65_25610	PA4694	IlvC	ketol-acid reductoisomerase	gi|403245338	40463		1095	21	14	3.74	0.52	1346	24	13	4.83	0.43	178	3	2	0.23	0.1	1100	19	12	3.27	0.44						2619	1100	2.38091
D3C65_15520	PA2023	GalU	UTP-glucose-1-phosphate uridylyltransferase	gi|489179139	31615		249	5	4	0.94	0.19	527	11	8	2.76	0.35						327	8	7	1.53	0.42						776	327	2.37309
D3C65_09395	PA3165	HisC2	histidinol-phosphate aminotransferase	gi|384401052	40838							170	2	2	0.23	0.12						72	1	1	0.11	0.03						170	72	2.36111
D3C65_14275	PA2250	LpdV	lipoamide dehydrogenase-Val	gi|740617711	48841		368	7	7	0.83	0.25	116	3	2	0.19	0.05	64	1	1	0.09	0.03	233	4	4	0.41	0.13						548	233	2.35193
D3C65_28125	PA5173	ArcC	carbamate kinase	gi|489186788	33173		531	13	9	3.02	0.34	605	14	11	3.56	0.36	219	4	2	0.29	0.07	496	12	9	2.54	0.33	81	2	2	0.29	0.09	1355	577	2.34835
D3C65_28120	PA5172	ArcB	ornithine carbamoyltransferase, catabolic	gi|13096652	38124	Yes [Fig. 3B]	2308	52	22	26.38	0.79	2063	49	22	37.13	0.81	149	5	4	0.55	0.16	1934	43	19	20.96	0.71						4520	1934	2.33713
D3C65_02410	PA0456		probable cold-shock protein	gi|489175182	7702		102	1	1	0.69	0.26	177	3	2	1.87	0.41	286	6	2	1.87	0.41	110	1	1	0.69	0.26	135	4	4	7.23	0.67	565	245	2.30612
D3C65_29725	PA5475		hypothetical protein	gi|489187531	21329		155	4	4	1.19	0.19	378	6	4	2.23	0.3						232	5	5	1.66	0.44						533	232	2.29741
D3C65_22270	PA0744		probable enoyl-CoA hydratase/isomerase	gi|489175972	40890		166	3	3	0.36	0.13	71	1	1	0.11	0.02						104	2	2	0.23	0.11						237	104	2.27885
D3C65_10455	PA2967	FabG	3-oxoacyl-[acyl-carrier-protein] reductase	gi|444302122	28121		585	11	10	3.44	0.63	705	13	11	4.98	0.65	165	4	3	0.56	0.2	580	11	9	2.82	0.57	65	1	1	0.16	0.11	1455	645	2.25581
D3C65_23575	PA4447	HisC1	histidinol-phosphate aminotransferase	gi|489184894	38788							166	2	2	0.24	0.09						75	1	1	0.11	0.03						166	75	2.21333
D3C65_17800	PA1589	SucD	succinyl-CoA synthetase alpha chain	gi|489177916	30646		1842	32	19	19.27	0.96	1713	32	18	22.24	0.86	210	2	2	0.31	0.18	1737	31	17	16.68	0.86						3765	1737	2.16753
D3C65_28475	PA5240	TrxA	thioredoxin	gi|489186926	12033		271	6	4	6.82	0.45	406	6	4	4.55	0.52						253	5	3	4.55	0.35	73	1	1	0.41	0.17	677	326	2.07669
D3C65_17805	PA1588	SucC	succinyl-CoA synthetase beta chain	gi|489177913	41802		1532	29	19	8.12	0.59	1483	30	20	8.12	0.62	467	8	4	0.49	0.2	1673	32	22	8.12	0.65	153	2	1	0.3	0.16	3482	1826	1.9069
D3C65_22895	PA4315	MvaT	transcriptional regulator	gi|489184455	14172		295	9	6	4.72	0.42	333	13	8	9.23	0.53	185	5	1	0.34	0.11	439	12	7	6.65	0.45						813	439	1.85194
D3C65_23975	PA4525	PilA	type 4 fimbrial precursor	gi|14573303	15602		270	5	4	1.88	0.36	189	3	3	1.21	0.28	310	6	2	0.66	0.15	295	6	5	2.75	0.46	151	3	3	1.13	0.15	769	446	1.72422
D3C65_27290	PA5016	AceF	dihydrolipoamide acetyltransferase	gi|489205509	56798		1137	20	17	2.8	0.41	774	14	13	1.62	0.36	183	4	1	0.08	0.03	1278	27	19	4.11	0.42						2094	1278	1.6385
D3C65_28115	PA5171	ArcA	arginine deiminase	gi|75766118	46762		2262	43	29	18.53	0.71	2279	41	27	15.2	0.69	511	9	6	0.71	0.2	2983	55	35	32.25	0.81	112	2	2	0.2	0.07	5052	3095	1.63231
D3C65_16430	PA1847	NfuA	Fe/S biogenesis protein	gi|489178527	21351		104	1	1	0.22	0.07	235	2	2	0.48	0.24						156	1	1	0.22	0.18	59	1	1	0.22	0.14	339	215	1.57674
D3C65_17830	PA1583	SdhA	succinate dehydrogenase (A subunit)	gi|489177895	64062		908	16	15	1.69	0.34	529	9	8	0.69	0.18	216	4	3	0.22	0.06	1084	22	19	2.5	0.41						1653	1084	1.52491
D3C65_21055	PA0973	OprL	Peptidoglycan associated lipoprotein	gi|489176607	18102		211	4	4	1.5		127	2	2	0.58		262	5	2	1.1	0.25	296	6	4	2.15		126	3	3	1.1	0.27	600	422	1.4218
D3C65_04650	PA4067	OprG	Outer membrane protein	gi|315113187	23099		288	6	5	1.47	0.28	208	4	4	1.06	0.24	346	10	2	0.44	0.13	453	10	7	2.19	0.33	141	2	2	0.44	0.13	842	594	1.41751
