# Supplementary material for: Diverse Partners of the Partitioning ParB Protein in Pseudomonas aeruginosa
Source: Microbiol Spectr. 2023 Jan 9;11(1):e04289-22. doi: 10.1128/spectrum.04289-22 (PMC9927451; doi:10.1128/spectrum.04289-22)
Supplement: Supplemental file 2 — Table S2. Download spectrum.04289-22-s0002.xlsx, XLSX file, 0.01 MB [file spectrum.04289-22-s0002.xlsx]

## Sheet: Table_S2
Table S2 Identification of ParB interacting proteins using a screening of BACTH library. BACTH vectors used for particular protein to analyze the interactions with ParB are listed in Table S7 .
PAO1161_ID	PAO1 Protein ID	Protein name	Number of clones	aa range in clone (protein length)	Description	Interaction in BACTH analysis with full length protein
D3C65_12980	PA2504		34	-18-223 (205)	DUF2314 and COG4859 domain-containing protein	False positive: interacts with CyaT18 and CyaT25
D3C65_30165	PA5562	ParB	11	45-290, 42-285, 248-290, 241-290 (290)	chromosome partitioning protein ParB/Spo0J
D3C65_06250	PA3762		7	1-105 (105)	YqfO family protein	False positive: interacts with CyaT18 and CyaT25
D3C65_21100	PA0964	PmpR	5	144-248 (248)	YebC/PmpR family DNA-binding transcriptional regulator	No
D3C65_15535	PA2020	MexZ	3	17-210, 32-210 (210)	TetR family transcriptional regulator	Yes [Fig. 3B]
D3C65_14215	PA2261		2	-9-231 (316)	probable 2-ketogluconate kinase
D3C65_10130	PA3029	MoaB2	2	-10-179 (179)	molybdopterin biosynthetic protein B2	No
D3C65_23145	PA4364		2	1-132 (133)	hypothetical protein
D3C65_28550	PA5254		2	23-209 (209)	probable peptidyl-prolyl cis-trans isomerase, FkbP-type
D3C65_00170	PA0033	HptC	1	47-121 (121)	Histidine phosphotransfer protein
D3C65_01095	PA0205		1	154-306 (306)	probable permease of ABC transporter	No
D3C65_01310	PA0247		1	208-394 (394)	p-hydroxybenzoate hydroxylase	No
D3C65_02170	PA0411	PilJ	1	376-682 (682)	twitching motility protein	No
D3C65_02595	PA0491		1	33-308 (308)	probable transcriptional regulator	No
D3C65_03075	PA0582	FolB	1	-14-117 (117)	dihydroneopterin aldolase
D3C65_03160	PA0599		1	23-320 (353)	alpha/beta hydrolase family protein
D3C65_22085	PA0780	PruR	1	75-250 (250)	proline utilization regulator
D3C65_20535	PA1070	BraG	1	-17-126 (126)	branched-chain amino acid transport protein
D3C65_18460	PA1466		1	15-228 (228)	Probable glutathione S-transferase	False positive: interacts with CyaT18 and CyaT25
D3C65_18130	PA1529	Lig	1	-21-386 (794)	DNA ligase	No
D3C65_14435	PA2220		1	79-306 (306)	probable transcriptional regulator	No
D3C65_13160	PA2468	FoxI	1	12-172 (172)	ECF sigma factor	No
D3C65_11305	PA2803		1	23-? (247)	putative HAD family phosphatase
D3C65_10390	PA2979	KdsB	1	-32-254 (254)	3-deoxy-manno-octulosonate cytidylyltransferase
D3C65_08590	PA3312		1	1-159 (296)	probable 3-hydroxyisobutyrate dehydrogenase
D3C65_08495	PA3331		1	134-296 (418)	cytochrome P450
D3C65_07970	PA3432		1	1-128 (129)	CidA/LrgA family protein
D3C65_07420	PA3538		1	1-324(?) (360)	probable ATP-binding component of ABC transporter
D3C65_07195	PA3578		1	-57-261 (261)	Predicted epimerase YddE/YHI9, PhzF superfamily
D3C65_04635	PA4069		1	-62-294 (294)	NAD(P)-dependent oxidoreductase
D3C65_04345	PA4125	HpcD	1	6-130 (130)	5-carboxymethyl-2-hydroxymuconate isomerase
D3C65_03600	PA4271	RplL	1	3-122 (122)	50S ribosomal protein L7 / L12
D3C65_22760	PA4290		1	123-539 (539)	probable chemotaxis transducer	No
D3C65_23665	PA4465		1	95-286 (286)	RNase adaptor protein with a P-loop ATPase domain	Yes [Fig. 3D]
D3C65_24875	PA4581	RtcR	1	291-531 (531)	transcriptional regulator	No
D3C65_26710	PA4905	VanB	1	182-317 (317)	vanillate O-demethylase oxidoreductase
D3C65_26715	PA4906		1	66-237 (237)	probable transcriptional regulator	No
D3C65_26755	PA4914	AmaR	1	115-312 (312)	transcriptional regulator	No
D3C65_28630	PA5270		1	54-293(293)	putative ABC transporter substrate-binding protein
D3C65_28980	PA5338	SpoT	1	335-(?) (701)	guanosine-3',5'-bis(diphosphate) 3'-pyrophosphohydrolase	No
