# Supplementary material for: Diverse Partners of the Partitioning ParB Protein in Pseudomonas aeruginosa
Source: Microbiol Spectr. 2023 Jan 9;11(1):e04289-22. doi: 10.1128/spectrum.04289-22 (PMC9927451; doi:10.1128/spectrum.04289-22)
Supplement: Supplemental file 3 — Table S3. Download spectrum.04289-22-s0003.xlsx, XLSX file, 0.02 MB [file spectrum.04289-22-s0003.xlsx]

## Sheet: Table_S3
Table S3 ParB ChIP-seq peaks outside parS1-parS4 region identified for WT P. aeruginosa PAO1161 strain. Peaks were identified using MACS2 and filtered to only include those with fold enrichment >3. Peaks, around parS1-4 (-25 kbp to +140kbp) region were excluded.
Name	Start	End	Abs_summit	Pileup	-log10(p-value)	Fold Enrichment	-log10(q-value)
Peak_44	154152	158052	156249	8321	5822	12.5423	5819.54
Peak_63	193016	194682	193736	2707	891.464	4.66789	889.265
Peak_68	200130	201361	200946	3673	1629.27	6.44376	1626.95
Peak_79	247328	248175	247717	5114	2715.28	8.14273	2712.88
Peak_86	270946	271475	271157	2044	418.419	3.16419	416.411
Peak_89	285024	286298	285329	3012	1123.09	5.29286	1120.84
Peak_90	287037	287500	287284	2133	560.52	3.81671	558.435
Peak_92	299696	300472	299994	5522	3118.81	8.8949	3116.39
Peak_94	325735	326293	326024	6796	4357.19	10.8204	4354.74
Peak_95	352817	353482	353181	4769	2590.57	8.4061	2588.18
Peak_97	373225	373717	373440	1886	449.004	3.52831	446.977
Peak_98	396923	397416	397173	3470	1429.87	5.90925	1427.58
Peak_100	415152	415484	415307	2067	517.197	3.66882	515.133
Peak_101	433212	433693	433528	1993	487.945	3.60615	485.896
Peak_103	485373	485942	485675	3519	1633.57	6.81258	1631.24
Peak_104	487709	488268	487998	2601	903.389	4.91747	901.186
Peak_105	506512	507257	506763	3899	1901.11	7.25532	1898.76
Peak_108	538266	538749	538514	1687	332.021	3.07798	330.07
Peak_110	547446	547826	547645	1596	315.392	3.08541	313.452
Peak_111	551882	554377	552919	2889	1119.71	5.51588	1117.46
Peak_117	615716	616219	616025	2113	666.875	4.47858	664.749
Peak_118	620565	621162	620841	6432	4182.56	11.0715	4180.11
Peak_119	631865	632250	632022	1898	483.684	3.721	481.637
Peak_123	659834	660216	660023	2169	690.67	4.51662	688.536
Peak_126	673848	674270	674062	1495	313.602	3.21278	311.664
Peak_127	703393	703761	703590	1510	308.863	3.15738	306.928
Peak_129	708866	709645	709056	1733	432.093	3.65527	430.077
Peak_130	713588	714177	713889	4800	2989.62	10.3184	2987.21
Peak_135	802862	803242	803041	2113	586.375	3.99394	584.28
Peak_136	808187	808535	808363	1607	379.397	3.50286	377.414
Peak_139	815953	816402	816159	2359	842.393	5.05522	840.21
Peak_140	818658	819049	818857	1917	548.849	4.10048	546.77
Peak_143	827474	828182	827638	1624	376.291	3.454	374.31
Peak_144	829068	829566	829327	3284	1684.14	7.75203	1681.81
Peak_145	834890	835311	835111	1455	333.484	3.42379	331.531
Peak_146	840175	840597	840395	2115	651.544	4.37952	649.423
Peak_147	840927	841567	841073	1596	397.129	3.6477	395.135
Peak_150	862163	862692	862407	2899	1344.1	6.79675	1341.82
Peak_154	904084	904624	904375	3885	1916.39	7.36589	1914.03
Peak_156	915669	916164	915909	2406	910.19	5.36951	907.984
Peak_157	928767	929743	929373	7420	5839.49	15.5637	5837.03
Peak_160	945953	946387	946178	3484	1442.65	5.94226	1440.35
Peak_163	1001125	1001718	1001531	2225	631.471	4.07245	629.358
Peak_165	1006928	1007307	1007134	1784	530.133	4.23536	528.063
Peak_166	1011789	1012121	1011970	1387	313.371	3.38665	311.432
Peak_167	1012795	1013457	1013064	3334	1672.59	7.52738	1670.26
Peak_170	1028405	1028777	1028588	1535	358.329	3.47218	356.36
Peak_171	1034761	1035096	1034923	1715	475.319	3.98521	473.277
Peak_175	1086477	1086918	1086673	2807	1069.71	5.41558	1067.47
Peak_176	1087301	1087804	1087571	3092	1402.44	6.61638	1400.15
Peak_179	1133897	1134614	1134256	18477	19489.4	29.7592	19486.7
Peak_180	1139392	1139680	1139555	1306	268.819	3.16805	266.917
Peak_182	1173077	1173453	1173282	1729	578.988	4.73339	576.896
Peak_183	1174833	1175160	1174996	1277	304.098	3.52055	302.167
Peak_184	1195604	1196074	1195803	2041	665.244	4.616	663.119
Peak_185	1203422	1203844	1203624	2089	700.375	4.74395	698.238
Peak_186	1214722	1215103	1214915	1628	406.753	3.65991	404.753
Peak_187	1244071	1244391	1244219	1238	246.289	3.09419	244.406
Peak_188	1254215	1254600	1254407	1915	651.079	4.80713	648.959
Peak_189	1256164	1256548	1256353	1706	504.041	4.21258	501.982
Peak_190	1265450	1265870	1265674	2597	1137.93	6.3405	1135.67
Peak_191	1266921	1267406	1267167	2831	1398.48	7.3701	1396.18
Peak_193	1285313	1285674	1285492	1759	495.981	4.04483	493.927
Peak_194	1291481	1291805	1291643	1538	364.887	3.51496	362.914
Peak_196	1320494	1320899	1320692	2285	885.016	5.50599	882.819
Peak_198	1327740	1328122	1327945	1984	620.825	4.44166	618.716
Peak_199	1329271	1329556	1329448	1277	271.058	3.23611	269.154
Peak_200	1331908	1332211	1332080	1325	275.895	3.19376	273.987
Peak_201	1344357	1345165	1344822	15637	16436.4	29.4897	16433.8
Peak_202	1347572	1347936	1347759	1435	340.861	3.51663	338.904
Peak_203	1358879	1359212	1359045	1346	274.438	3.14813	272.531
Peak_206	1370778	1371142	1370958	1341	327.263	3.58876	325.315
Peak_209	1415975	1416536	1416257	5285	3989.67	14.3649	3987.23
Peak_210	1419912	1420430	1420137	3048	1579.27	7.85835	1576.95
Peak_211	1426810	1427171	1427004	1589	421.221	3.838	419.212
Peak_212	1477758	1478253	1478007	2772	1382.8	7.46496	1380.51
Peak_215	1500580	1501541	1500837	3598	2122.47	9.47508	2120.1
Peak_217	1509281	1509601	1509451	1366	351.745	3.74469	349.78
Peak_218	1528049	1528582	1528311	3763	2449.93	11.0719	2447.54
Peak_220	1534857	1535550	1535350	1608	497.887	4.39325	495.832
Peak_221	1539423	1539880	1539668	1876	682.234	5.14461	680.103
Peak_223	1594807	1595257	1595036	2106	832.303	5.6264	830.124
Peak_226	1615580	1616133	1615853	5231	3548.68	11.8758	3546.25
Peak_230	1662895	1663213	1663058	1350	311.817	3.4418	309.88
Peak_232	1676155	1677211	1676460	6192	4691.87	14.4739	4689.42
Peak_235	1742045	1742395	1742240	1439	369.504	3.73758	367.527
Peak_236	1757899	1758197	1758042	1174	280.479	3.52701	278.567
Peak_242	1802677	1803057	1802860	1614	460.75	4.08607	458.716
Peak_243	1806936	1807400	1807191	2592	1215.75	6.89237	1213.49
Peak_245	1869411	1869847	1869626	2216	856.945	5.49575	854.758
Peak_249	1931733	1932109	1931935	1693	619.699	5.17612	617.59
Peak_250	1949763	1950211	1949982	2148	900.812	6.01656	898.609
Peak_252	1991048	1991475	1991258	2186	1003.19	6.70107	1000.97
Peak_253	2003977	2004250	2004098	936	178.762	3.00449	176.951
Peak_254	2041641	2041982	2041786	1284	362.336	4.03919	360.364
Peak_255	2044125	2044503	2044308	1128	280.648	3.63842	278.736
Peak_256	2058224	2058629	2058433	1594	521.988	4.63	519.922
Peak_257	2058932	2059390	2059147	2101	891.949	6.10174	889.75
Peak_260	2071130	2072889	2071775	1612	602.82	5.29186	600.718
Peak_261	2081371	2081821	2081642	1685	644.461	5.42194	642.343
Peak_264	2136876	2137748	2137368	1778	639.389	5.08387	637.273
Peak_268	2221852	2222142	2221990	1078	228.176	3.22549	226.311
Peak_270	2274222	2274631	2274421	1417	423.444	4.25039	421.433
Peak_271	2283999	2285118	2284273	2105	1034.56	7.30921	1032.33
Peak_272	2303112	2303457	2303302	1125	264.092	3.4791	262.194
Peak_273	2310391	2310702	2310554	1458	451.617	4.39193	449.589
Peak_275	2330973	2331370	2331185	1888	706.645	5.30209	704.506
Peak_276	2334563	2335012	2334724	1557	467.968	4.27516	465.93
Peak_277	2358382	2358703	2358536	1281	365.241	4.07522	363.266
Peak_278	2374771	2375129	2374956	1297	328.066	3.6902	326.117
Peak_279	2378187	2378537	2378351	1136	282.304	3.63524	280.39
Peak_280	2385374	2385644	2385514	903	175.525	3.03852	173.717
Peak_282	2391654	2392041	2391836	1355	411.424	4.31046	409.421
Peak_283	2397580	2397844	2397712	963	214.665	3.34373	212.814
Peak_284	2412732	2413051	2412884	1099	307	3.99917	305.067
Peak_285	2428315	2428592	2428419	1025	225.512	3.31404	223.649
Peak_286	2433073	2433500	2433291	1522	492.65	4.57756	490.598
Peak_287	2439950	2440306	2440129	990	242.436	3.58948	240.557
Peak_288	2442559	2442904	2442724	1268	416.338	4.63403	414.332
Peak_289	2492199	2492678	2492428	2541	1371.65	8.30938	1369.36
Peak_290	2551305	2551735	2551514	2154	1081.71	7.5206	1079.47
Peak_294	2606537	2606881	2606697	997	209.736	3.20943	207.89
Peak_297	2632875	2633195	2633024	923	182.102	3.06942	180.286
Peak_298	2651919	2652275	2652095	1038	225.445	3.28385	223.583
Peak_299	2652547	2652923	2652738	1620	606.857	5.3017	604.754
Peak_303	2689720	2690100	2689909	903	180.87	3.10014	179.055
Peak_305	2723055	2723441	2723263	1350	485.948	5.07907	483.9
Peak_309	2760590	2761130	2760865	3624	2290.55	10.5505	2288.17
Peak_311	2782555	2782979	2782736	1667	693.74	5.95408	691.604
Peak_313	2808245	2808531	2808392	857	189.628	3.322	187.804
Peak_317	2851812	2852270	2852026	1236	335.746	3.90965	333.792
Peak_318	2855002	2855472	2855212	1513	489.518	4.57543	487.468
Peak_322	2868523	2868867	2868687	1058	272.468	3.73749	270.563
Peak_324	2886986	2887955	2887719	2095	1020.51	7.22476	1018.28
Peak_327	2914542	2915101	2914834	2405	1241.08	7.80561	1238.81
Peak_328	2956889	2957680	2957201	1908	891.532	6.84728	889.333
Peak_332	2986960	2987381	2987215	1261	434.041	4.85203	432.024
Peak_333	2989063	2989436	2989273	1033	287.779	3.98768	285.861
Peak_334	3006860	3007297	3007070	1453	508.101	4.93475	506.041
Peak_335	3012659	3012991	3012840	905	190.955	3.21326	189.129
Peak_336	3018774	3019630	3019072	3171	1984.97	10.3823	1982.61
Peak_337	3026405	3026797	3026638	1807	892.667	7.35069	890.467
Peak_339	3053298	3053770	3053499	1780	802.513	6.5481	800.345
Peak_340	3059827	3060171	3060006	942	244.696	3.75949	242.816
Peak_342	3081259	3081681	3081459	1339	445.179	4.69217	443.155
Peak_344	3096764	3097254	3096970	1080	301.919	4.00112	299.99
Peak_347	3126311	3126710	3126498	1111	369.125	4.68165	367.148
Peak_350	3152409	3153159	3152706	909	218.752	3.53857	216.897
Peak_351	3154414	3154762	3154562	1546	474.063	4.35323	472.022
Peak_352	3160720	3161478	3161110	4182	3411.23	16.6559	3408.81
Peak_353	3165587	3165947	3165773	944	245.852	3.76746	243.97
Peak_355	3230899	3231490	3231182	1642	720.74	6.33632	718.596
Peak_358	3245742	3246188	3245988	2281	1304.25	9.02138	1301.97
Peak_359	3252297	3252823	3252569	1453	548.976	5.34584	546.897
Peak_360	3255472	3255938	3255709	1305	489.105	5.2958	487.055
Peak_363	3273175	3273639	3273390	1281	471.778	5.19848	469.739
Peak_366	3332094	3333271	3332768	1546	582.48	5.3324	580.386
Peak_367	3333847	3334417	3334156	3119	2047.16	11.2097	2044.79
Peak_370	3344939	3345633	3345231	3534	1872.21	8.10725	1869.86
Peak_371	3347047	3347755	3347481	3135	2039.91	11.0512	2037.54
Peak_373	3387687	3388583	3388001	1143	357.101	4.41839	355.133
Peak_375	3414145	3414550	3414305	1030	309.55	4.26085	307.614
Peak_378	3502881	3503481	3503147	3224	1924.28	9.6406	1921.93
Peak_379	3505674	3506126	3505903	1621	596.244	5.20097	594.145
Peak_382	3522326	3522691	3522479	1381	532.664	5.46343	530.593
Peak_383	3523469	3523855	3523692	1015	264.611	3.77319	262.713
Peak_384	3539588	3539977	3539812	1187	346.752	4.15993	344.791
Peak_385	3547341	3547694	3547528	1361	448.331	4.65112	446.304
Peak_386	3566532	3566924	3566721	1257	431.112	4.83465	429.097
Peak_387	3590133	3591012	3590350	3007	1934.18	10.8426	1931.83
Peak_388	3594685	3595057	3594878	1045	291.464	3.99209	289.543
Peak_389	3602223	3602541	3602378	942	206.43	3.30203	204.588
Peak_391	3666319	3666747	3666538	1081	318.628	4.18956	316.686
Peak_392	3698802	3699207	3699017	1502	563.536	5.30764	561.451
Peak_399	3741439	3741763	3741591	1125	275.126	3.58977	273.218
Peak_400	3755943	3756308	3756129	955	207.738	3.285	205.894
Peak_401	3758285	3758698	3758481	1602	625.51	5.54274	623.399
Peak_403	3791004	3791316	3791157	794	205.326	3.73899	203.484
Peak_405	3813959	3814719	3814253	3361	2100.52	10.3589	2098.15
Peak_406	3822495	3822887	3822678	1360	547.818	5.72938	545.739
Peak_408	3855597	3855940	3855779	1176	280.058	3.51845	278.146
Peak_410	3859796	3860229	3860033	1106	284.62	3.73671	282.704
Peak_417	3958561	3959110	3958837	3390	2227.14	11.2324	2224.76
Peak_419	3973849	3974267	3974074	1569	528.515	4.7577	526.445
Peak_423	4050539	4050938	4050758	1376	401.603	4.16141	399.606
Peak_424	4051742	4052205	4051982	1741	704.829	5.77251	702.691
Peak_426	4065692	4066156	4065896	1534	509.276	4.69028	507.215
Peak_429	4090577	4091204	4090893	2926	1600.71	8.47427	1598.39
Peak_432	4148042	4148662	4148359	4233	3070.97	13.3437	3068.56
Peak_436	4193401	4193906	4193646	2776	1340.84	7.15731	1338.56
Peak_437	4195821	4196577	4196264	1669	601.622	5.09426	599.521
Peak_438	4196784	4197209	4197012	1352	350.959	3.76887	348.995
Peak_439	4198480	4198945	4198738	1587	537.777	4.78596	535.704
Peak_440	4209134	4209601	4209370	2404	1134.71	6.94475	1132.46
Peak_442	4266133	4266437	4266294	1193	291.091	3.58513	289.17
Peak_443	4273738	4274078	4273933	1293	350.856	3.90753	348.892
Peak_444	4276697	4277072	4276896	1179	240.274	3.14409	238.397
Peak_445	4339085	4339460	4339273	1849	676.86	5.17945	674.73
Peak_446	4366186	4366506	4366341	1299	369.797	4.07017	367.82
Peak_447	4372198	4372593	4372407	1985	783.142	5.61392	780.98
Peak_448	4384313	4384771	4384563	2397	1162.03	7.18575	1159.77
Peak_450	4408294	4409193	4408492	1549	465.497	4.27447	463.461
Peak_451	4409716	4410107	4409909	1358	388.032	4.08464	386.044
Peak_454	4505876	4506766	4506277	2263	973.07	6.19617	970.85
Peak_455	4511254	4511654	4511459	2388	1135.99	7.01362	1133.74
Peak_456	4531579	4532199	4531784	2079	878.682	6.06981	876.487
Peak_458	4579041	4579409	4579220	1683	537.107	4.51974	535.034
Peak_459	4595626	4596010	4595798	1402	371.81	3.83622	369.832
Peak_460	4597081	4597539	4597316	2349	942.151	5.72259	939.938
Peak_463	4624995	4625478	4625215	2659	1156.15	6.28335	1153.9
Peak_468	4661238	4661994	4661486	3064	1684.73	8.53777	1682.4
Peak_473	4719776	4720159	4719987	2098	715.467	4.82392	713.325
Peak_475	4777528	4777978	4777729	1913	673.791	4.97958	671.662
Peak_477	4873954	4874285	4874116	1423	362.158	3.71075	360.186
Peak_481	4889308	4889712	4889485	1624	507.594	4.43181	505.534
Peak_482	4893269	4893573	4893420	1390	320.799	3.44044	318.856
Peak_487	4973426	4973917	4973683	2772	1200.61	6.25564	1198.34
Peak_488	4976213	4976806	4976519	4427	2669.86	9.80868	2667.46
Peak_490	5000672	5001129	5000885	3450	1919.95	8.69142	1917.6
Peak_492	5036734	5037008	5036862	1269	245.48	3.03743	243.598
Peak_493	5055571	5056020	5055798	4025	2061.91	7.74678	2059.54
Peak_496	5101812	5103325	5102676	2347	942.748	5.73206	940.535
Peak_498	5138565	5139148	5138938	3176	1492.79	6.91696	1490.48
Peak_499	5142866	5143183	5143030	1645	387.679	3.49863	385.691
Peak_501	5205540	5206241	5205906	8010	5914.52	13.8089	5912.05
Peak_502	5214674	5215059	5214859	2000	609.714	4.33674	607.61
Peak_506	5230515	5230775	5230640	1169	222.278	3.00148	220.419
Peak_508	5264201	5264583	5264397	1986	569.178	4.10483	567.09
Peak_510	5310290	5310682	5310500	1589	374.17	3.49572	372.191
Peak_511	5312567	5313198	5312906	4617	2668.11	9.19571	2665.71
Peak_512	5315730	5316222	5315978	4053	2226.13	8.53472	2223.75
Peak_513	5350741	5351234	5351006	4417	2402.12	8.41767	2399.73
Peak_514	5375238	5375550	5375396	1740	425.969	3.60338	423.956
Peak_515	5423919	5424438	5424189	3991	2128.25	8.18554	2125.88
Peak_518	5471952	5472295	5472112	1442	355.985	3.62285	354.017
Peak_521	5495545	5496013	5495780	3082	1267.69	5.89444	1265.41
Peak_522	5496628	5497136	5496910	3096	1485.65	7.1009	1483.35
Peak_523	5497788	5498406	5498111	5394	3634.06	11.7386	3631.63
Peak_524	5503843	5504201	5503995	1369	282.763	3.17664	280.849
Peak_525	5519034	5519805	5519607	1926	574.503	4.25152	572.413
Peak_526	5524366	5524806	5524585	3224	1452.65	6.56402	1450.35
Peak_527	5528743	5529273	5529010	3225	1355.24	6.0422	1352.96
Peak_528	5532546	5533331	5532824	1997	615.75	4.38188	613.643
Peak_530	5539286	5539702	5539499	1931	587.704	4.32941	585.609
Peak_532	5567028	5567483	5567220	2780	1006.39	5.13035	1004.16
Peak_534	5571010	5571506	5571254	2781	1171.97	6.0583	1169.71
Peak_535	5577788	5578639	5578411	1820	431.763	3.51818	429.747
Peak_538	5615908	5616541	5616231	6136	3952.99	10.9022	3950.55
Peak_539	5617713	5618491	5618154	7778	6337.51	16.6629	6335.04
Peak_540	5618821	5619260	5619069	1799	488.577	3.91867	486.528
Peak_542	5632593	5632992	5632811	3093	1131.25	5.18739	1129
Peak_543	5655346	5655794	5655590	2834	1151.81	5.81313	1149.56
Peak_545	5676108	5676486	5676281	2216	724.59	4.63201	722.446
Peak_547	5690622	5691151	5690876	4594	2728.43	9.58225	2726.03
Peak_548	5706978	5707417	5707201	1608	365.787	3.40686	363.812
Peak_549	5716200	5717011	5716442	3830	1942.59	7.64237	1940.23
Peak_556	5765565	5765970	5765759	2410	851.193	4.99946	849.007
Peak_560	5787543	5787897	5787705	1706	362.037	3.24151	360.065
Peak_561	5803369	5803952	5803688	5079	2847.57	8.79784	2845.17
Peak_562	5818744	5819341	5818993	2780	1088.74	5.57801	1086.49
Peak_568	5895193	5895796	5895498	6239	3742.14	9.73697	3739.7
Peak_569	5904004	5904514	5904251	3771	1943.25	7.80721	1940.89
Peak_570	5943766	5944108	5943952	1611	403.977	3.67024	401.979
Peak_573	6012612	6013049	6012806	2907	1085.79	5.30166	1083.54
Peak_576	6050280	6052043	6050734	2924	1069.75	5.18783	1067.51
Peak_577	6055750	6056219	6055950	2408	704.833	4.18519	702.694
Peak_578	6067084	6067591	6067337	3685	1555.8	6.07791	1553.49
Peak_580	6095829	6096420	6096156	4530	2471.74	8.45803	2469.34
Peak_581	6099648	6100287	6099953	3600	1589.5	6.40739	1587.18
Peak_582	6102207	6102781	6102498	4581	2485.78	8.39224	2483.38
Peak_585	6126645	6127058	6126847	2472	751.583	4.33047	749.43
Peak_586	6130128	6130814	6130424	2640	934.228	5.01128	932.017
Peak_588	6141551	6142235	6141765	2004	485.879	3.57911	483.831
Peak_613	6261188	6263062	6261920	17794	17095	23.7676	17092.4
Peak_616	6270446	6271118	6270682	2166	597.884	3.97637	595.785
Peak_620	6297683	6298259	6297957	2600	843.055	4.59839	840.872
Peak_625	6326264	6328161	6327716	1934	442.46	3.42468	440.437
Peak_632	6334116	6336432	6335384	5657	3363.05	9.60291	3360.62
Peak_636	6341720	6344609	6344076	3703	1652.32	6.49015	1649.99
